# Supplementary material for: An Automatic Ontology-Based Approach to Support Logical Representation of Observable and Measurable Data for Healthy Lifestyle Management: Proof-of-Concept Study
Source: J Med Internet Res. 2021 Apr 9;23(4):e24656. doi: 10.2196/24656 (PMC8065560; doi:10.2196/24656)
Supplement: Multimedia Appendix 2 [file jmir_v23i4e24656_app2.xlsx]

## Sheet: Table-1
Participant	Data Type	Data Property-Value pair
Individual_1 (Normal weight) BMI: 22.3 Weight: 63 kg. Height: 168 cm. Age: 28 Gender: M	Habit	hasAlcoholQuantity = 0, hasConsumedAlcohol = no, hasSmoked = no, hasSnusQuantity = 8, hasTakenSnus = yes, hasTobaccoCount = 0
	Nutrition	hasFriedorProcessedFood = yes, hasFriedorProcessedFoodFrequency = 3, hasFruitAmount = 100, hasFruits = yes, hasSweetBakeries = yes, hasSweetBakeriesFrequency = 1, hasSweetFoodorMilkProduct = no, hasSweetFoodorMilkProductFrequency = 0, hasVegetableAmount = 4*100, hasVegetables = yes, hasSweetBeverages = yes, hasSweetBeveragesAmount = 100
	Contextual	hasFoggyForeCast = no, hasHighTemperatureForeCast = 19, hasLowTemperatureForeCast = 12, hasRainingForeCast = no, hasSnowingForeCast = no, hasSunnyForeCast = yes, hasTemperature = 14, hasWeatherSatus = “Mostly sunny”
	Activity	hasDailyWeight = 63.2, hasDurationOfIntensiveActivity = 20, hasNonWearDeviceTime = 600, hasSteps = 13000, hasTotalSleepTime = 480, hasActivityBouts = 300, hasDistanceCovered = 9500, hasPhysicalActivityType = “Active”, hasSedentaryBouts = 120
	Physiological	hasCurrentBMIValue = 22.4, hasCurrentHeartRate = 70
Individual_2 (Normal weight) BMI: 23.6 Weight: 70 kg. Height: 172 cm. Age: 25 Gender: F	Habit	hasAlcoholQuantity = 30, hasConsumedAlcohol = yes, hasSmoked = yes, hasSnusQuantity = 0, hasTakenSnus = no, hasTobaccoCount = 4
	Nutrition	hasFriedorProcessedFood = no, hasFriedorProcessedFoodFrequency = 0, hasFruitAmount = 120, hasFruits = yes, hasSweetBakeries = no, hasSweetBakeriesFrequency = 0, hasSweetFoodorMilkProduct = no, hasSweetFoodorMilkProductFrequency = 0, hasVegetableAmount = 6*100, hasVegetables = yes, hasSweetBeverages = no, hasSweetBeveragesAmount = 0
	Contextual	hasFoggyForeCast = no, hasHighTemperatureForeCast = 19, hasLowTemperatureForeCast = 12, hasRainingForeCast = no, hasSnowingForeCast = no, hasSunnyForeCast = yes, hasTemperature = 14, hasWeatherSatus = “Mostly sunny”
	Activity	hasDailyWeight = 70.1, hasDurationOfIntensiveActivity = 15, hasNonWearDeviceTime = 570, hasSteps = 10500, hasTotalSleepTime = 420, hasActivityBouts = 60, hasDistanceCovered = 7500, hasPhysicalActivityType = “Moderate Active”, hasSedentaryBouts = 180
	Physiological	hasCurrentBMIValue = 23.7, hasCurrentHeartRate = 79
Individual_3 (Overweight) BMI: 28.4 Weight:82 kg. Height:170 cm. Age: 33 Gender: M	Habit	hasAlcoholQuantity = 70, hasConsumedAlcohol = yes, hasSmoked = no, hasSnusQuantity = 0, hasTakenSnus = no, hasTobaccoCount = 0
	Nutrition	hasFriedorProcessedFood = yes, hasFriedorProcessedFoodFrequency = 7, hasFruitAmount = 70, hasFruits = 70, hasSweetBakeries = yes, hasSweetBakeriesFrequency = 3, hasSweetFoodorMilkProduct = yes, hasSweetFoodorMilkProductFrequency = 2, hasVegetableAmount = 3*100, hasVegetables = yes, hasSweetBeverages = yes, hasSweetBeveragesAmount = 300
	Contextual	hasFoggyForeCast = no, hasHighTemperatureForeCast = 19, hasLowTemperatureForeCast = 12, hasRainingForeCast = no, hasSnowingForeCast = no, hasSunnyForeCast = yes, hasTemperature = 14, hasWeatherSatus = “Mostly sunny”
	Activity	hasDailyWeight = 82.5, hasDurationOfIntensiveActivity = 15, hasNonWearDeviceTime = 540, hasSteps = 9000, hasTotalSleepTime = 360, hasActivityBouts = 40, hasDistanceCovered = 8000, hasPhysicalActivityType = “Light Active”, hasSedentaryBouts = 300
	Physiological	hasCurrentBMIValue = 28.55, hasCurrentHeartRate = 74
Individual_4 (Overweight) BMI: 28.6 Weight:66 kg. Height:152 cm. Age: 30 Gender: F	Habit	hasAlcoholQuantity = 0, hasConsumedAlcohol = no, hasSmoked = no, hasSnusQuantity = 0, hasTakenSnus = no, hasTobaccoCount = 0
	Nutrition	hasFriedorProcessedFood = yes, hasFriedorProcessedFoodFrequency = 6, hasFruitAmount = 50, hasFruits = yes, hasSweetBakeries = no, hasSweetBakeriesFrequency = 0, hasSweetFoodorMilkProduct = yes, hasSweetFoodorMilkProductFrequency = 2, hasVegetableAmount = 4*100, hasVegetables = yes, hasSweetBeverages = no, hasSweetBeveragesAmount = 0
	Contextual	hasFoggyForeCast = no, hasHighTemperatureForeCast = 19, hasLowTemperatureForeCast = 12, hasRainingForeCast = no, hasSnowingForeCast = no, hasSunnyForeCast = yes, hasTemperature = 14, hasWeatherSatus = “Mostly sunny”
	Activity	hasDailyWeight = 66.6, hasDurationOfIntensiveActivity = 0, hasNonWearDeviceTime = 540, hasSteps = 5000, hasTotalSleepTime = 720, hasActivityBouts = 25, hasDistanceCovered = 3000, hasPhysicalActivityType = “Sedentary”, hasSedentaryBouts = 480
	Physiological	hasCurrentBMIValue = 28.8, hasCurrentHeartRate = 68
unit: times are in minutes, distances are in meter, amount is in gram, alcohol in ml., height is in cm., and body weight is in kg.
