# Supplementary material for: An Automatic Ontology-Based Approach to Support Logical Representation of Observable and Measurable Data for Healthy Lifestyle Management: Proof-of-Concept Study
Source: J Med Internet Res. 2021 Apr 9;23(4):e24656. doi: 10.2196/24656 (PMC8065560; doi:10.2196/24656)
Supplement: Multimedia Appendix 3 [file jmir_v23i4e24656_app3.xlsx]

## Sheet: Table-2
Table 2: Propositional variables with their linked recommendation messages
Type	Propositional Variable	Associated recommendation message	Frequency
A-1	Sedentary	Please continue light activity (e.g., sports 1-3 days/week) with a walking goal of 8,000 steps/ day.	Once (end of the day)
A-2	Light_active	Please continue mode activity (e.g., sports 3-5 days/week) with a walking goal of 10,000 steps/ day.	Once (end of the day)
A-3	Moderate_active	Please continue active exercise (e.g., sports 6-7 days/week) with a walking goal of 12,000 steps/ day.	Once (end of the day)
A-4	Active	Good work. Please keep it up. You are active.	Once (end of the day)
A-5	Inadequate_sleep	Please sleep 7-9 hrs./day (e.g., 10 pm. – 6 am.).	Once (end of the day)
A-6	High_pulse	Your pulse is high. Please breathe and take rest for 15 minutes. If you feel uneasy, please consult with your physician.	When pulse will cross borderline
A-7	Low_pulse	Your pulse is low. Please consult with your general physician.	When pulse will cross borderline
A-8	Non_wear	Please try to wear activity tracker daily when you are doing some activities.	When non-wear detected for long time
H-1	Tobacco	Avoid tobacco consumption. Please, try to reduce it.	Once (end of the day)
H-2	Alcoholic_beverages	Avoid Alcohol consumption. Please, try to reduce it.	Once (end of the day)
H-3	Good_habit	Good work. Please keep up your good habit.
D-1	Unhealthy_diet_1	Take fruits, vegetables/ vegetable salads, whole grains in your daily diet. Eat more protein, and reduce carbohydrate intake, specially, refined carbs and sugars.	Once (end of the day)
D-2	Unhealthy_diet_2	Avoid consuming discretionary food items. Try to eat core-healthy foods.	Once (end of the day)
D-3	Unhealthy_diet_3	Avoid sugary soft drinks, energy drinks, and fruit juices. Drink plenty of water.	Once (end of the day)
D-4	Good_diet	Good work. Please keep up your good dietary practice.	Once (end of the day)
C-1	Good_weather	Tomorrow the weather is favorable for outdoor activities.	Once (end of the day)
C-2	Bad_weather	Tomorrow the weather is not good for outdoor activities. Please plan indoor activities.	Once (end of the day)
