# Supplementary material for: An Automatic Ontology-Based Approach to Support Logical Representation of Observable and Measurable Data for Healthy Lifestyle Management: Proof-of-Concept Study
Source: J Med Internet Res. 2021 Apr 9;23(4):e24656. doi: 10.2196/24656 (PMC8065560; doi:10.2196/24656)
Supplement: Multimedia Appendix 4 [file jmir_v23i4e24656_app4.xlsx]

## Sheet: Table-3
Table 3. Scoped recommendation conditions, and corresponding rules (rule-base) for test set-up
No.	Semantic Rule(s) [If] and Condition [Implies]
1	(hasSteps < 8000) AND (hasActivityBouts < 30) AND (hasDurationOfIntensiveActivity = 0) IMPLIES (Sedentary AND hasPhysicalActivityType)
2	(hasSteps <= 10000) AND (hasActivityBouts >= 30) AND (hasDurationOfIntensiveActivity = 0) IMPLIES (Light_Active AND hasPhysicalActivityType)
3	(hasSteps <= 12000) AND (hasActivityBouts > 30) AND (hasDurationOfIntensiveActivity > 0) IMPLIES (Moderate_Active AND hasPhysicalActivityType)
4	(hasSteps > 12000) AND (hasActivityBouts > 30) AND (hasDurationOfIntensiveActivity > 0) IMPLIES (Active AND hasPhysicalActivityType)
5	(hasTotalSleepTime < (7*60)) IMPLIES (Inadequate_sleep)
6	(hasCurrentHeartRate > 0.85*(220-hasAge)) IMPLIES (High_pulse)
7	(hasCurrentHeartRate < 40) OR (hasCurrentHeartRate < 0.5*(220-hasAge)) IMPLIES (Low_pulse)
8	(hasNonWearDeviceTime > (10*60)) IMPLIES (Non_Wear)
9	(hasSmoked == “yes”) OR (hasTakenSnus == “yes”) IMPLIES (Tobacco)
10	(hasConsumedAlcohol == “yes”) IMPLIES (Alcoholic_beverages)
11	(hasSmoked == “no”) AND (hasTakenSnus == “no”) AND (hasConsumedAlcohol== “no”) IMPLIES (Good_Habit)
12	(hasFruits == “no”) OR (hasVegetables == “no”) OR ((hasVegetableAmount*100 + hasFruitAmount) < 400) IMPLIES (Unhealthy_diet_1)
13	(hasFriedorProcessedFood == “yes”) OR (hasSweetBakeries == “yes”) OR (hasSweetFoodorMilkProduct == “yes”) IMPLIES (Unhealthy_diet_2)
14	(hasSweetBeverages == “yes”) AND (hasSweetBeveragesAmount > 0) IMPLIES (Unhealthy_diet_3)
15	(NOT(Unhealthy_diet_1) OR (NOT(Unhealthy_diet_2))) AND NOT(unhealthy_diet_3) IMPLIES (Good_diet)
16	(hasFoggyForeCast == “no”) OR (hasRainingForeCast == “no”) OR (hasSnowingForeCast == “no”) OR (hasSunnyForeCast == “yes”) IMPLIES (Good_weather)
17	(hasCurrentBMIValue >= 18.5) AND (hasCurrentBMIValue <= 24.9) IMPLIES (Nomral_weight)
18	(hasCurrentBMIValue >= 25) AND (hasCurrentBMIValue <= 29.9) IMPLIES (Overweight)
19	(hasCurrentBMIValue >= 30) IMPLIES (Obese)
20	(Sedentary + Light_active + Moderate_active + Active + Inadequate_sleep + High_pulse + Low_pulse + Non_wear + Tobacco + Alcoholic_beverages + Good_habit + Unhealthy_diet_1 + Unhealthy_diet_2 + Unhealthy_diet_3+ Good_diet + Good_weather+ Bad_weather = 1)
