# Supplementary material for: An Automatic Ontology-Based Approach to Support Logical Representation of Observable and Measurable Data for Healthy Lifestyle Management: Proof-of-Concept Study
Source: J Med Internet Res. 2021 Apr 9;23(4):e24656. doi: 10.2196/24656 (PMC8065560; doi:10.2196/24656)
Supplement: Multimedia Appendix 5 [file jmir_v23i4e24656_app5.xlsx]

## Sheet: Table-4
Table 4. Health parameters and corresponding clinical rules [70-78]
Health Factor(s)	Clinical Rule(s)
Pulse (HR)	Overall range: 40-220 bpm, resting for 18+: 60-100 bpm and for athletes: 40-60 bpm, maximum HR = (220 – age), Target Zone: 50%-85% of maximum HR.
Fasting blood glucose	Normal: < 100 mg/dl or 5.5 mmol/l
Cholesterol level	Desirable: < 200 mg/dl, Borderline high: 200 and 239 mg/dL, High: > 240 mg/dl
Low density lipid	Desirable: < 100 mg/dl, Acceptable with no health issues: 100-129 mg/dl, Borderline high: 130-159 mg/dl, High: 160-189 mg/dl, Very high: >=190 mg/dl
High density lipid	Major risk: <40 mg/dl, Borderline low: 41-59 mg/dl, Optimal: >=60 mg/dl
Systolic BP	Normal: < 120, Elevated: 120-129, Hypertension 1: 130-139, Hypertension 2: >=140, Hypertensive crisis: > 180
Diastolic BP	Normal: < 80, Elevated: < 80, Hypertension 1: < 80-89, Hypertension 2: >=90, Hypertensive crisis: > 120
Healthy Sleeping	7-9 hours for adults
Healthy Diet	400 g, or five portions, of fruit and vegetables/ day, reduced fats, 9–12 g of salt/ day, more protein diet, cut cravings, avoid sugar containing soft drinks, fruit juices, and energy drinks, plenty of water intake (2.7 liters/ day for women, and 3.7 liters/ day for men), no discretionary food items [51]
Healthy Habit	Avoid of consuming alcohol, and tobacco [complete elimination of addiction is difficult]
Healthy exercise	Aerobic: at least 150 minutes of moderate aerobic activity or 75 minutes of vigorous aerobic activity a week, or a combination of moderate and vigorous activity. Daily general goal: at least 30 minutes of moderate physical activity/ day. Daily walking goal: +10,000 steps/ day [leisurely pace: 80 steps/ minute, brisk pace: 100 steps / minute, fast pace: 120 steps/ minute [50]]
Body composition	Underweight: <18.5 (BMI), Normal weight: 18.5–24.9 (BMI), Overweight: 25–29.9 (BMI), Obesity: >= 30 (BMI) [unit: kg/m∧2]. A waist–hip ratio of > 1.00 and 0.85 are linked with a greater than average risk in men and women, respectively.
