# Supplementary material for: An Automatic Ontology-Based Approach to Support Logical Representation of Observable and Measurable Data for Healthy Lifestyle Management: Proof-of-Concept Study
Source: J Med Internet Res. 2021 Apr 9;23(4):e24656. doi: 10.2196/24656 (PMC8065560; doi:10.2196/24656)
Supplement: Multimedia Appendix 6 [file jmir_v23i4e24656_app6.xlsx]

## Sheet: Rules
Prefixes:
PREFIX rdf: <http://www.w3.org/1999/02/22-rdf-syntax-ns#> PREFIX owl: <http://www.w3.org/2002/07/owl#> PREFIX rdfs: <http://www.w3.org/2000/01/rdf-schema#> PREFIX xsd: <http://www.w3.org/2001/XMLSchema#> PREFIX ssn: <http://purl.oclc.org/NET/ssnx/ssn#> PREFIX : <http://www.co-ode.org/ontologies/uia/ont.owl#> PREFIX status: <http://www.w3.org/2003/06/sw-vocab-status/ns#>
Queries:
Rule-1: Finding of activity related parameters:
SELECT ?participant ?datetime ?steps ?activitybouts ?intensiveactivityduration ?totalsleeptime ?currentheartrate ?nonweardevicetime WHERE { ?participant :hasHealthRecord ?participanthealthrecord . ?activitydata :hasBeenCollectedBy ?activitydatavalue . ?activitydata :hasBeenCollectedBy ?dailyactivitydata . ?activitydatavalue :hasActivityBouts ?activitybouts . ?activitydatavalue :hasCurrentHeartRat…
Rule-2: Finding of habit related parameters:
SELECT ?participant ?datetime ?smoked ?takensnus ?consumedalcohol WHERE { ?participant :hasHealthRecord ?participanthealthrecord . ?habitdata :hasBeenCollectedBy ?dailyhabitdata . ?dailyhabitdata ssn:hasSmoked ?smoked . ?dailyhabitdata ssn:hasTakenSnus ?takensnus . ?dailyhabitdata ssn:hasConsumedAlcohol ?consumedalcohol . ?dailyhabitdata :hasTimeStamp ?temporalentity . ?temporalentity :hasDateTim…
Rule-3: Finding of nutrition related parameters:
SELECT ?participant ?datetime ?takenfruits ?takenvegetables ?vegetableamount ?fruitamount ?friedorprocessedfood ?sweetbakeries ?sweetbeverages ?sweetormilkproducts ?sweetbeveragesamount WHERE { ?participant :hasHealthRecord ?participanthealthrecord . ?nutritiondata :hasBeenCollectedBy ?dailynutritiondata . ?dailynutritiondata :hasFruits ?takenfruits . ?dailynutritiondata :hasVegetables ?takenvege…
Rule-4: Finding of contextual parameters:
SELECT ?datetime ?foggy ?raining ?snowy ?sunny WHERE { ?contextualdata :hasBeenCollectedBy ?externalweather . ?contextualdata :hasTimeStamp ?temporalentity . ?temporalentity :hasDateTime ?datetime . ?externalweather :hasFoggyForeCast ?foggy . ?externalweather :hasRainingForeCast ?raining . ?externalweather :hasSnowingForeCast ?snowy . ?externalweather :hasSunnyForeCast ?sunny . } ORDER BY DESC (?…
Rule-5: Profiling normal-weight participants based on BMI value:
SELECT ?participant ?datetime ((?BMI) AS ?Normal_Weight) WHERE { ?participant :hasHealthRecord ?participanthealthrecord . ?physiologicaldata :hasBeenCollectedBy ?dailyphysiologicaldata . ?dailyphysiologicaldata :hasCurrentBMIValue ?BMI . ?dailyphysiologicaldata :hasTimeStamp ?temporalentity . ?temporalentity :hasDateTime ?datetime . } having (?BMI >=18.5 && ?BMI <=24.9)
